# Supplementary material for: A Comprehensive Virulence and Resistance Characteristics of Listeria monocytogenes Isolated from Fish and the Fish Industry Environment
Source: Int J Mol Sci. 2023 Feb 10;24(4):3581. doi: 10.3390/ijms24043581 (PMC9967382; doi:10.3390/ijms24043581)
Supplement: Supplementary file 1 [file ijms-24-03581-s001.zip]

Archive with 2 entries (2 files):
- Table S1 Characteristaion of strains.xlsx
- Table S2 Reported frameshifts and mutations leading to premature stop codons (PMSC) in gene inlA.pdf
