# Supplementary material for: A Comprehensive Virulence and Resistance Characteristics of Listeria monocytogenes Isolated from Fish and the Fish Industry Environment
Source: Int J Mol Sci. 2023 Feb 10;24(4):3581. doi: 10.3390/ijms24043581 (PMC9967382; doi:10.3390/ijms24043581)
Supplement: Supplementary file 1 [file ijms-24-03581-s001.zip › Table S1 Characteristaion of strains.xlsx]

## Sheet: Arkusz1
Isolate	Country	Source	Source type	Lineage	Serogroup	MLST		cgMLST		Resistance factors			Virulence factors		Remarks
						Clonal complex	Sequence type	Sublineage	cgMLST type	Antimicrobials resistance	Stress island	Metal and disenfectans resistance	LIPI	Internalins
Lm_1	Poland	smoked salmon	8	II	IIa	8	8			fosX, lmo0919, lmo1695,norB, sul	SSI1		LIPI-1	inlABCDEFGHJK
Lm_2	Poland	smoked salmon	8	II	IIa	8	8			fosX, lmo0919, lmo1695,norB, sul	SSI1		LIPI-1	inlABCDEFGHJK
Lm_3	Poland	smoked salmon	121	II	IIa	121	121			fosX, lmo0919, lmo1695,norB, sul	SSI2	Tn6199_qac (ermC)	LIPI-1	inlABCDEHJK
Lm_4	Poland	fFood processing plant	101	II	IIa	101	101			fosX, lmo0919, lmo1695,norB, sul			LIPI-1	inlACDEFHJK	Lack od inlB gene
Lm_5	Poland	smoked salmon	121	II	IIa	121	121			fosX, lmo0919, lmo1695,norB, sul	SSI2	Tn6199_qac (ermC)	LIPI-1	inl∆ABCDGHJK	∆inlA PMSC type 6
Lm_6	Poland	food processing plant	59	I	IIb	59	59			fosX, lmo0919, lmo1695,norB, sul			LIPI-1	inlABCDEFHK
Lm_7	Poland	raw salmon	193	II	IIa	193	193			fosX, lmo0919, lmo1695,norB, sul	SSI2		LIPI-1	inl∆ABCDEFHJ	∆inlA PMSC type 25
Lm_8	Poland	raw salmon	6	I	IVb	6	6			fosX, lmo0919, lmo1695,norB, sul			LIPI-1, LIPI-3	inlABCDEFGHJK
Lm_9	Poland	smoked salmon	31	II	IIa	31	31			fosX, lmo0919, lmo1695,norB, sul,aacA4	SSI1	Tn6199_qac (ermC)	LIPI-1	inl∆ABCDEFHJK	∆inlA PMSC type 5
Lm_10	Poland	food processing plant	77	I	IIb	77	77			fosX, lmo0919, lmo1695,norB, sul	SSI1		LIPI-1, LIPI-3	inlABCDEFHJK
Lm_11	Poland	raw salmon	8	II	IIa	8	8			fosX, lmo0919, lmo1695,norB, sul	SSI1		LIPI-1	inlABCDEFGHJK
Lm_12	Poland	food processing plant	37	II	IIa	37	37			fosX, lmo0919, lmo1695,norB, sul			LIPI-1	inlABCDEFGHJK
Lm_13	Poland	food processing plant	6	I	IVb	6	6			fosX, lmo0919, lmo1695,norB, sul			LIPI-1, LIPI-3	inlABCDEFGHJK
Lm_14	Poland	raw salmon	8	II	IIa	8	8			fosX, lmo0919, lmo1695,norB, sul	SSI1	Tn6199_qac (ermC)	LIPI-1	inlABCDEFGHJK
Lm_15	Poland	raw salmon	9	II	IIc	9	9			fosX, lmo0919, lmo1695,norB, sul	SSI1		LIPI-1	inlABCEFGHJKL
Lm_16	Poland	smoked salmon	121	II	IIa	121	121			fosX, lmo0919,norB, sul	SSI2		LIPI-1	inlABCDEHJK
Lm_17	Poland	smoked salmon	87	I	IIb	87	87			fosX, lmo0919, lmo1695,norB, sul			LIPI-1, LIPI-4	inlABCDEFHJK
Table S1: Characterization of strains
